# Supplementary material for: Dataset of the land use pattern optimization in Horqin Sandy Land
Source: Data Brief. 2020 Sep 24;33:106335. doi: 10.1016/j.dib.2020.106335 (PMC7530146; doi:10.1016/j.dib.2020.106335)
Supplement: Supplementary file 1 [file mmc1.zip]

Archive with 81 entries (78 files):
- Three ecosystem services of Horqin Sandy Land/
- Three ecosystem services of Horqin Sandy Land/CP.tfw
- Three ecosystem services of Horqin Sandy Land/CP.tif
- Three ecosystem services of Horqin Sandy Land/CP.tif.aux.xml
- Three ecosystem services of Horqin Sandy Land/CP.tif.ovr
- Three ecosystem services of Horqin Sandy Land/NPP.tfw
- Three ecosystem services of Horqin Sandy Land/NPP.tif
- Three ecosystem services of Horqin Sandy Land/NPP.tif.aux.xml
- Three ecosystem services of Horqin Sandy Land/NPP.tif.ovr
- Three ecosystem services of Horqin Sandy Land/Three ecosystem services of Horqin Sandy Land.mxd
- Three ecosystem services of Horqin Sandy Land/WPSF.tfw
- Three ecosystem services of Horqin Sandy Land/WPSF.tif
- Three ecosystem services of Horqin Sandy Land/WPSF.tif.aux.xml
- Three ecosystem services of Horqin Sandy Land/WPSF.tif.ovr
- Land use simulation in 2025/
- Land use simulation in 2025/HT.tfw
- Land use simulation in 2025/HT.tif
- Land use simulation in 2025/HT.tif.aux.xml
- Land use simulation in 2025/HT.tif.ovr
- Land use simulation in 2025/HT.tif.vat.dbf
- Land use simulation in 2025/Land use simulation in 2025.mxd
- Land use simulation in 2025/NP.tfw
- Land use simulation in 2025/NP.tif
- Land use simulation in 2025/NP.tif.aux.xml
- Land use simulation in 2025/NP.tif.ovr
- Land use simulation in 2025/NP.tif.vat.dbf
- Land use simulation in 2025/WS.tfw
- Land use simulation in 2025/WS.tif
- Land use simulation in 2025/WS.tif.aux.xml
- Land use simulation in 2025/WS.tif.ovr
- Land use simulation in 2025/WS.tif.vat.dbf
- Subsets of ecosystem services optimization/
- Subsets of ecosystem services optimization/CP_higher.tfw
- Subsets of ecosystem services optimization/CP_higher.tif
- Subsets of ecosystem services optimization/CP_higher.tif.aux.xml
- Subsets of ecosystem services optimization/CP_higher.tif.ovr
- Subsets of ecosystem services optimization/CP_highest.tfw
- Subsets of ecosystem services optimization/CP_highest.tif
- Subsets of ecosystem services optimization/CP_highest.tif.aux.xml
- Subsets of ecosystem services optimization/CP_highest.tif.ovr
- Subsets of ecosystem services optimization/CP_low.tfw
- Subsets of ecosystem services optimization/CP_low.tif
- Subsets of ecosystem services optimization/CP_low.tif.aux.xml
- Subsets of ecosystem services optimization/CP_low.tif.ovr
- Subsets of ecosystem services optimization/CP_medium.tfw
- Subsets of ecosystem services optimization/CP_medium.tif
- Subsets of ecosystem services optimization/CP_medium.tif.aux.xml
- Subsets of ecosystem services optimization/CP_medium.tif.ovr
- Subsets of ecosystem services optimization/NPP_higher.tfw
- Subsets of ecosystem services optimization/NPP_higher.tif
- Subsets of ecosystem services optimization/NPP_higher.tif.aux.xml
- Subsets of ecosystem services optimization/NPP_higher.tif.ovr
- Subsets of ecosystem services optimization/NPP_highest.tfw
- Subsets of ecosystem services optimization/NPP_highest.tif
- Subsets of ecosystem services optimization/NPP_highest.tif.aux.xml
- Subsets of ecosystem services optimization/NPP_highest.tif.ovr
- Subsets of ecosystem services optimization/NPP_low.tfw
- Subsets of ecosystem services optimization/NPP_low.tif
- Subsets of ecosystem services optimization/NPP_low.tif.aux.xml
- Subsets of ecosystem services optimization/NPP_low.tif.ovr
- Subsets of ecosystem services optimization/NPP_medium.tfw
- Subsets of ecosystem services optimization/NPP_medium.tif
- Subsets of ecosystem services optimization/NPP_medium.tif.aux.xml
- Subsets of ecosystem services optimization/NPP_medium.tif.ovr
- Subsets of ecosystem services optimization/Subsets of ecosystem services optimization.mxd
- Subsets of ecosystem services optimization/WPSF_higher.tfw
- Subsets of ecosystem services optimization/WPSF_higher.tif
- Subsets of ecosystem services optimization/WPSF_higher.tif.aux.xml
- Subsets of ecosystem services optimization/WPSF_higher.tif.ovr
- Subsets of ecosystem services optimization/WPSF_highest.tfw
- Subsets of ecosystem services optimization/WPSF_highest.tif
- Subsets of ecosystem services optimization/WPSF_highest.tif.aux.xml
- Subsets of ecosystem services optimization/WPSF_highest.tif.ovr
- Subsets of ecosystem services optimization/WPSF_low.tfw
- Subsets of ecosystem services optimization/WPSF_low.tif
- Subsets of ecosystem services optimization/WPSF_low.tif.aux.xml
- Subsets of ecosystem services optimization/WPSF_low.tif.ovr
- Subsets of ecosystem services optimization/WPSF_medium.tfw
- Subsets of ecosystem services optimization/WPSF_medium.tif
- Subsets of ecosystem services optimization/WPSF_medium.tif.aux.xml
- Subsets of ecosystem services optimization/WPSF_medium.tif.ovr
