# Supplementary material for: Dataset of the land use pattern optimization in Horqin Sandy Land
Source: Data Brief. 2020 Sep 24;33:106335. doi: 10.1016/j.dib.2020.106335 (PMC7530146; doi:10.1016/j.dib.2020.106335)
Supplement: Supplementary file 1 [file mmc1.zip › Three ecosystem services of Horqin Sandy Land/CP.tfw]

1000.0000000000
0.0000000000
0.0000000000
-1000.0000000000
633507.1144512608
5031435.9261277979
