# Supplementary material for: Dataset of the land use pattern optimization in Horqin Sandy Land
Source: Data Brief. 2020 Sep 24;33:106335. doi: 10.1016/j.dib.2020.106335 (PMC7530146; doi:10.1016/j.dib.2020.106335)
Supplement: Supplementary file 1 [file mmc1.zip › Three ecosystem services of Horqin Sandy Land/CP.tif.aux.xml]

<PAMDataset>
  <Metadata />
  <Metadata domain="Esri">
    <MDI key="PyramidResamplingType">NEAREST</MDI>
  </Metadata>
  <PAMRasterBand band="1">
    <Histograms>
      <HistItem>
        <HistMin>29.29770851135254</HistMin>
        <HistMax>659.0563354492188</HistMax>
        <BucketCount>256</BucketCount>
        <IncludeOutOfRange>1</IncludeOutOfRange>
        <Approximate>0</Approximate>
        <HistCounts>1|0|0|0|3|1|2|1|1|1|4|5|2|7|7|10|17|23|16|26|19|3|1|1|0|1|2|0|3|6|3|6|6|9|12|5|20|30|34|34|46|60|83|76|89|115|93|126|134|173|154|172|180|169|198|194|215|202|202|220|235|262|303|272|344|367|377|383|428|418|407|427|463|418|417|386|418|411|361|344|291|300|306|226|279|228|239|260|248|238|257|254|253|252|267|258|269|279|290|271|296|292|302|310|288|312|357|340|322|318|287|254|277|284|237|212|207|182|178|180|124|128|126|117|109|123|129|103|94|120|122|119|104|119|124|104|98|104|110|109|111|102|103|111|101|104|104|99|86|73|86|70|61|74|72|64|85|90|81|76|79|83|87|105|96|86|97|102|98|88|108|79|88|102|87|104|126|130|124|131|122|136|122|138|122|146|124|132|154|132|132|137|147|133|134|134|116|135|131|128|105|134|109|118|101|107|95|124|119|103|120|115|117|124|132|123|133|131|122|94|114|108|127|111|100|85|108|125|109|93|97|96|118|98|83|112|94|62|57|61|52|43|18|42|36|23|15|14|8|4|9|4|1|3|3|1</HistCounts>
      </HistItem>
    </Histograms>
    <Metadata>
      <MDI key="STATISTICS_MINIMUM">29.297708511353</MDI>
      <MDI key="STATISTICS_MAXIMUM">659.05633544922</MDI>
      <MDI key="STATISTICS_MEAN">326.1316661746</MDI>
      <MDI key="STATISTICS_STDDEV">137.42281017977</MDI>
      <MDI key="STATISTICS_SKIPFACTORX">1</MDI>
      <MDI key="STATISTICS_SKIPFACTORY">1</MDI>
      <MDI key="STATISTICS_EXCLUDEDVALUES"></MDI>
      <MDI key="STATISTICS_COVARIANCES">18885.0287577061</MDI>
    </Metadata>
  </PAMRasterBand>
</PAMDataset>
