# Supplementary material for: Dataset of the land use pattern optimization in Horqin Sandy Land
Source: Data Brief. 2020 Sep 24;33:106335. doi: 10.1016/j.dib.2020.106335 (PMC7530146; doi:10.1016/j.dib.2020.106335)
Supplement: Supplementary file 1 [file mmc1.zip › Three ecosystem services of Horqin Sandy Land/NPP.tif.aux.xml]

<PAMDataset>
  <Metadata>
    <MDI key="DataType">Generic</MDI>
  </Metadata>
  <Metadata domain="Esri">
    <MDI key="PyramidResamplingType">NEAREST</MDI>
  </Metadata>
  <PAMRasterBand band="1">
    <Histograms>
      <HistItem>
        <HistMin>43.97038650512695</HistMin>
        <HistMax>1065.194213867188</HistMax>
        <BucketCount>256</BucketCount>
        <IncludeOutOfRange>1</IncludeOutOfRange>
        <Approximate>0</Approximate>
        <HistCounts>1|0|0|4|2|5|3|4|9|7|5|12|9|6|6|8|15|17|22|8|14|17|14|13|16|22|23|29|27|42|44|58|58|85|68|69|74|87|94|93|108|112|124|109|107|127|119|128|124|115|140|144|151|141|162|151|162|173|170|161|165|168|171|169|188|189|169|173|217|239|200|229|268|274|267|277|312|332|317|364|345|375|428|420|456|461|460|500|507|520|576|554|576|570|576|605|653|649|629|648|654|699|738|756|849|787|831|881|865|855|968|978|1136|1131|1160|1355|1370|1456|1511|1614|1700|1770|1832|1868|1991|2036|2160|2275|2281|2559|2582|2623|2670|2779|2821|2797|2891|2755|2652|2718|2674|2594|2447|2401|2204|2175|1984|1890|1776|1641|1534|1403|1326|1180|1014|939|895|735|701|593|553|518|478|418|359|331|295|244|249|226|197|154|152|161|128|123|109|106|79|63|63|70|76|59|47|51|41|47|38|33|41|39|29|23|15|15|15|18|18|13|8|19|10|10|9|8|1|8|9|7|3|9|6|1|2|2|3|4|2|4|7|2|2|0|0|0|1|0|0|0|0|0|1|0|0|1|1|1|0|0|0|0|0|0|0|0|0|0|0|0|0|0|0|0|0|1</HistCounts>
      </HistItem>
    </Histograms>
    <Metadata>
      <MDI key="STATISTICS_MINIMUM">43.970386505127</MDI>
      <MDI key="STATISTICS_MAXIMUM">1065.1942138672</MDI>
      <MDI key="STATISTICS_MEAN">547.20618316602</MDI>
      <MDI key="STATISTICS_STDDEV">106.42443756727</MDI>
      <MDI key="STATISTICS_SKIPFACTORX">1</MDI>
      <MDI key="STATISTICS_SKIPFACTORY">1</MDI>
      <MDI key="STATISTICS_EXCLUDEDVALUES"></MDI>
      <MDI key="STATISTICS_COVARIANCES">11326.1609115099</MDI>
    </Metadata>
  </PAMRasterBand>
</PAMDataset>
