# Supplementary material for: Dataset of the land use pattern optimization in Horqin Sandy Land
Source: Data Brief. 2020 Sep 24;33:106335. doi: 10.1016/j.dib.2020.106335 (PMC7530146; doi:10.1016/j.dib.2020.106335)
Supplement: Supplementary file 1 [file mmc1.zip › Three ecosystem services of Horqin Sandy Land/WPSF.tif.aux.xml]

<PAMDataset>
  <Metadata />
  <Metadata domain="Esri">
    <MDI key="PyramidResamplingType">NEAREST</MDI>
  </Metadata>
  <PAMRasterBand band="1">
    <Histograms>
      <HistItem>
        <HistMin>0</HistMin>
        <HistMax>1811.615966796875</HistMax>
        <BucketCount>256</BucketCount>
        <IncludeOutOfRange>1</IncludeOutOfRange>
        <Approximate>0</Approximate>
        <HistCounts>130|152|361|747|1426|2042|2502|3129|3650|4217|4374|4464|4645|4541|4475|4447|4423|4397|4314|4252|4233|3904|3821|3597|3418|3150|3128|2833|2788|2550|2325|2172|2132|1903|1851|1680|1522|1412|1313|1207|1158|1041|913|900|849|694|631|621|513|514|468|385|292|323|271|247|205|197|164|166|115|104|108|88|73|76|65|52|58|49|37|37|31|24|26|20|18|11|13|6|12|4|8|6|8|4|7|5|8|2|0|2|1|1|1|2|3|1|2|2|3|1|0|1|1|0|0|1|2|0|0|0|3|1|0|0|2|0|2|0|0|0|0|0|1|0|0|0|0|0|3|0|2|1|0|1|0|0|1|1|0|0|0|1|0|0|0|0|0|0|1|0|0|0|0|0|0|0|0|0|1|0|1|0|0|1|0|0|0|1|0|0|0|0|0|0|0|0|0|0|0|0|0|0|0|0|0|0|0|1|2|0|0|0|0|0|0|0|0|0|0|1|0|0|0|0|0|0|0|0|0|0|0|1|0|0|0|0|0|0|0|0|0|0|0|0|0|0|0|0|0|1|0|0|0|0|0|0|0|0|0|0|0|0|0|0|0|0|0|1|0|0|0|0|0|1</HistCounts>
      </HistItem>
    </Histograms>
    <Metadata>
      <MDI key="STATISTICS_MINIMUM">0</MDI>
      <MDI key="STATISTICS_MAXIMUM">1811.6159667969</MDI>
      <MDI key="STATISTICS_MEAN">158.29654931793</MDI>
      <MDI key="STATISTICS_STDDEV">89.122093721425</MDI>
      <MDI key="STATISTICS_SKIPFACTORX">1</MDI>
      <MDI key="STATISTICS_SKIPFACTORY">1</MDI>
      <MDI key="STATISTICS_EXCLUDEDVALUES"></MDI>
      <MDI key="STATISTICS_COVARIANCES">7942.74758929054</MDI>
    </Metadata>
  </PAMRasterBand>
</PAMDataset>
