# Supplementary material for: Dataset of the land use pattern optimization in Horqin Sandy Land
Source: Data Brief. 2020 Sep 24;33:106335. doi: 10.1016/j.dib.2020.106335 (PMC7530146; doi:10.1016/j.dib.2020.106335)
Supplement: Supplementary file 1 [file mmc1.zip › Land use simulation in 2025/WS.tif.aux.xml]

<PAMDataset>
  <Metadata>
    <MDI key="DataType">Generic</MDI>
  </Metadata>
  <Metadata domain="Esri">
    <MDI key="PyramidResamplingType">NEAREST</MDI>
  </Metadata>
  <PAMRasterBand band="1">
    <Histograms>
      <HistItem>
        <HistMin>0</HistMin>
        <HistMax>5</HistMax>
        <BucketCount>256</BucketCount>
        <IncludeOutOfRange>1</IncludeOutOfRange>
        <Approximate>0</Approximate>
        <HistCounts>35040|0|0|0|0|0|0|0|0|0|0|0|0|0|0|0|0|0|0|0|0|0|0|0|0|0|0|0|0|0|0|0|0|0|0|0|0|0|0|0|0|0|0|0|0|0|0|0|0|0|0|14282|0|0|0|0|0|0|0|0|0|0|0|0|0|0|0|0|0|0|0|0|0|0|0|0|0|0|0|0|0|0|0|0|0|0|0|0|0|0|0|0|0|0|0|0|0|0|0|0|0|0|62501|0|0|0|0|0|0|0|0|0|0|0|0|0|0|0|0|0|0|0|0|0|0|0|0|0|0|0|0|0|0|0|0|0|0|0|0|0|0|0|0|0|0|0|0|0|0|0|0|0|0|879|0|0|0|0|0|0|0|0|0|0|0|0|0|0|0|0|0|0|0|0|0|0|0|0|0|0|0|0|0|0|0|0|0|0|0|0|0|0|0|0|0|0|0|0|0|0|0|0|0|0|2075|0|0|0|0|0|0|0|0|0|0|0|0|0|0|0|0|0|0|0|0|0|0|0|0|0|0|0|0|0|0|0|0|0|0|0|0|0|0|0|0|0|0|0|0|0|0|0|0|0|0|10533</HistCounts>
      </HistItem>
    </Histograms>
    <GDALRasterAttributeTable>
      <FieldDefn index="0">
        <Name>OID</Name>
        <Type>0</Type>
        <Usage>0</Usage>
      </FieldDefn>
      <FieldDefn index="1">
        <Name>Value</Name>
        <Type>1</Type>
        <Usage>0</Usage>
      </FieldDefn>
      <FieldDefn index="2">
        <Name>Count</Name>
        <Type>1</Type>
        <Usage>0</Usage>
      </FieldDefn>
      <FieldDefn index="3">
        <Name>µØÀà</Name>
        <Type>1</Type>
        <Usage>0</Usage>
      </FieldDefn>
      <FieldDefn index="4">
        <Name>ÆøÌåµ÷½Ú</Name>
        <Type>1</Type>
        <Usage>0</Usage>
      </FieldDefn>
      <FieldDefn index="5">
        <Name>Æøºòµ÷½Ú</Name>
        <Type>1</Type>
        <Usage>0</Usage>
      </FieldDefn>
      <FieldDefn index="6">
        <Name>Ë®Ô´º­Ñø</Name>
        <Type>1</Type>
        <Usage>0</Usage>
      </FieldDefn>
      <FieldDefn index="7">
        <Name>ÍÁÈÀÐÎ³ÉÓë</Name>
        <Type>1</Type>
        <Usage>0</Usage>
      </FieldDefn>
      <FieldDefn index="8">
        <Name>·ÏÎï´¦Àí</Name>
        <Type>1</Type>
        <Usage>0</Usage>
      </FieldDefn>
      <FieldDefn index="9">
        <Name>ÉúÎï¶àÑùÐÔ</Name>
        <Type>1</Type>
        <Usage>0</Usage>
      </FieldDefn>
      <FieldDefn index="10">
        <Name>Ê³ÎïÉú²ú</Name>
        <Type>1</Type>
        <Usage>0</Usage>
      </FieldDefn>
      <FieldDefn index="11">
        <Name>Ô­²ÄÁÏ</Name>
        <Type>1</Type>
        <Usage>0</Usage>
      </FieldDefn>
      <FieldDefn index="12">
        <Name>ÓéÀÖÎÄ»¯</Name>
        <Type>1</Type>
        <Usage>0</Usage>
      </FieldDefn>
      <FieldDefn index="13">
        <Name>×ÜºÍ</Name>
        <Type>1</Type>
        <Usage>0</Usage>
      </FieldDefn>
      <FieldDefn index="14">
        <Name>ESV</Name>
        <Type>1</Type>
        <Usage>0</Usage>
      </FieldDefn>
      <Row index="0">
        <F>0</F>
        <F>0</F>
        <F>35040</F>
        <F>0</F>
        <F>1257.14285714</F>
        <F>2237.71428571</F>
        <F>1508.57142857</F>
        <F>3670.85714286</F>
        <F>4123.42857143</F>
        <F>1785.14285714</F>
        <F>2514.28571429</F>
        <F>251.428571429</F>
        <F>25.1428571429</F>
        <F>17373.69921875</F>
        <F>60877494857.1</F>
      </Row>
      <Row index="1">
        <F>1</F>
        <F>1</F>
        <F>14282</F>
        <F>1</F>
        <F>8800</F>
        <F>6788.57142857</F>
        <F>8045.71428571</F>
        <F>9805.714285710001</F>
        <F>3293.71428571</F>
        <F>8196.57142857</F>
        <F>251.428571429</F>
        <F>6537.14285714</F>
        <F>3218.28571429</F>
        <F>54937.1015625</F>
        <F>78461227428.60001</F>
      </Row>
      <Row index="2">
        <F>2</F>
        <F>2</F>
        <F>62501</F>
        <F>2</F>
        <F>2011.42857143</F>
        <F>2262.85714286</F>
        <F>2011.42857143</F>
        <F>4902.85714286</F>
        <F>3293.71428571</F>
        <F>2740.57142857</F>
        <F>754.285714286</F>
        <F>125.714285714</F>
        <F>100.571428571</F>
        <F>18203.400390625</F>
        <F>113773248914</F>
      </Row>
      <Row index="3">
        <F>3</F>
        <F>3</F>
        <F>879</F>
        <F>3</F>
        <F>0</F>
        <F>1156.57142857</F>
        <F>51241.1428571</F>
        <F>25.1428571429</F>
        <F>45709.7142857</F>
        <F>6260.57142857</F>
        <F>251.428571429</F>
        <F>25.1428571429</F>
        <F>10912</F>
        <F>115582</F>
        <F>10159632685.7</F>
      </Row>
      <Row index="4">
        <F>4</F>
        <F>4</F>
        <F>2075</F>
        <F>4</F>
        <F>0</F>
        <F>0</F>
        <F>0</F>
        <F>0</F>
        <F>0</F>
        <F>0</F>
        <F>0</F>
        <F>0</F>
        <F>0</F>
        <F>0</F>
        <F>0</F>
      </Row>
      <Row index="5">
        <F>5</F>
        <F>5</F>
        <F>10533</F>
        <F>5</F>
        <F>0</F>
        <F>0</F>
        <F>75.42857142859999</F>
        <F>50.2857142857</F>
        <F>25.1428571429</F>
        <F>854.857142857</F>
        <F>25.1428571429</F>
        <F>0</F>
        <F>25.1428571429</F>
        <F>1056</F>
        <F>1112284800</F>
      </Row>
    </GDALRasterAttributeTable>
    <Metadata>
      <MDI key="RepresentationType">THEMATIC</MDI>
      <MDI key="STATISTICS_MINIMUM">0</MDI>
      <MDI key="STATISTICS_MAXIMUM">5</MDI>
      <MDI key="STATISTICS_MEAN">1.6190726997047</MDI>
      <MDI key="STATISTICS_STDDEV">1.384608017267</MDI>
      <MDI key="STATISTICS_SKIPFACTORX">1</MDI>
      <MDI key="STATISTICS_SKIPFACTORY">1</MDI>
      <MDI key="STATISTICS_EXCLUDEDVALUES"></MDI>
      <MDI key="STATISTICS_COVARIANCES">1.91713936148007</MDI>
    </Metadata>
  </PAMRasterBand>
</PAMDataset>
