# Supplementary material for: Dataset of the land use pattern optimization in Horqin Sandy Land
Source: Data Brief. 2020 Sep 24;33:106335. doi: 10.1016/j.dib.2020.106335 (PMC7530146; doi:10.1016/j.dib.2020.106335)
Supplement: Supplementary file 1 [file mmc1.zip › Subsets of ecosystem services optimization/NPP_highest.tif.aux.xml]

<PAMDataset>
  <Metadata>
    <MDI key="DataType">Generic</MDI>
  </Metadata>
  <Metadata domain="Esri">
    <MDI key="PyramidResamplingType">NEAREST</MDI>
  </Metadata>
  <PAMRasterBand band="1">
    <Histograms>
      <HistItem>
        <HistMin>-0.5</HistMin>
        <HistMax>1.5</HistMax>
        <BucketCount>2</BucketCount>
        <IncludeOutOfRange>1</IncludeOutOfRange>
        <Approximate>0</Approximate>
        <HistCounts>123119|2191</HistCounts>
      </HistItem>
    </Histograms>
    <Metadata>
      <MDI key="STATISTICS_MINIMUM">0</MDI>
      <MDI key="STATISTICS_MAXIMUM">1</MDI>
      <MDI key="STATISTICS_MEAN">0.017484638097518</MDI>
      <MDI key="STATISTICS_STDDEV">0.1310689231688</MDI>
      <MDI key="STATISTICS_SKIPFACTORX">1</MDI>
      <MDI key="STATISTICS_SKIPFACTORY">1</MDI>
      <MDI key="STATISTICS_EXCLUDEDVALUES"></MDI>
      <MDI key="STATISTICS_COVARIANCES">1.71790626206285E-02</MDI>
    </Metadata>
  </PAMRasterBand>
</PAMDataset>
